# Supplementary material for: Myctobase, a circumpolar database of mesopelagic fishes for new insights into deep pelagic prey fields
Source: Sci Data. 2022 Jul 13;9:404. doi: 10.1038/s41597-022-01496-y (PMC9279341; doi:10.1038/s41597-022-01496-y)
Supplement: Supplementary file 1 — Supplementary Table 1 [file 41597_2022_1496_MOESM1_ESM.xlsx]

## Sheet: metadata descriptions
Terms	Definitions
Event
eventID	unique identifier includes institution, cruise, event and net. This identifies an event which is defined as a net tow. DWC.
institutionCode	the name or acronym used by the institution having custody of the data. DWC.
	AAD: Australian Antarctic Division
	AWI: Alfred-Wegener-Institut Helmholtz-Zentrum für Polar und Meeresforschung
	BAS: British Antarctic Survey
	CSIRO: The Commonwealth Scientific and Industrial Research Organisation
	MNHN: Muséum National d'Histoire Naturelle
	NOAA: The National Oceanic and Atmospheric Administration
	TUMSAT: Tokyo University of Marine Science and Technology
cruiseCode	name of the cruise in which the net tows took place.
event	event number of the tow from research cruise logbook. Or trawl number. DWC.
net	net number (i.e., six codends labelled from 1 to 6 or two nets labelled 1 to 2).
	net numbering retained from original record.
station	station ID/number retained from original record.
start_latitude	start latitude of tow: decimal degrees.
start_longitude	start longitude of tow: decimal degrees.
end_latitude	end latitude of tow: decimal degrees.
end_longitude	end longitude of tow: decimal degrees.
geodeticDatum	spatial reference system upon which geographic coordinates are based. DWC.
start_eventTime	start of net tow dd/mm/yyyy hh:mm UTC
end_eventTime	end of net tow dd/mm/yyyy hh:mm UTC
haulDuration	duration of net tow (min).
trackDistance	horizontal distance travelled along the voyage track during tow (m).
solarPosition	angle of sun in relation to horizon (degrees). Horizon = 0 degrees
	dawn = -12 degrees to 12 degrees; dusk = 12 degrees to -12 degrees
	day = after dawn before dusk; night = after dusk before dawn.
diel	indicates whether net was hauled at dawn, day, dusk or night
day_night_method	method used for calculation of 'solarPosition' and 'diel' (eg. maptools or onboard observations)
samplingProtocol	name or description of the method or protocol used during an event (i.e., stratified oblique; double oblique; oblique; horizontal trawl; target). DWC.
	stratified oblique: net hauled in while being towed behind the ship. Sampling at discrete depth intervals.
	double oblique: two nets hauled in simultaneously while being towed behind the ship.
	oblique: net hauled in while being towed behind the ship.
	horizontal: net is towed at a constant depth and distance behind the ship.
	target: net lowered to acoustically detected aggregations of fish and hauled onto ship.
netSystem	describes whether the net was an opening-closing system or an open mouth net
bottomDepthInMeters	an average of the bottom depth over area sampled (m)
bottom_depth_method	how bottom depth was determined eg. from underway data.
meanNetTemperature	mean temperature in net during trawl (°C)
minimumDepthInMeters	minimum depth sampled by net (m). DWC.
maximumDepthInMeters	maximum depth sampled by net (m). DWC.
medianDepthInMeters	median depth sampled by net (m)
volumeFiltered	the amount of water filtered through the net (m3)
volumeFiltered2	the amount of water filtered through the net (m3) retrospectively calculated by us. See Online-only Table 2 for details.
verticalTowHeight	vertical distance covered by net tow (m).
towDistance	total distance travelled through the water by the net as measured by a flowmeter (m)
meanTowSpeed	speed at which the net was towed in (kn).
netSurfaceArea	size of the mouth opening of the net (m2)
netType	sampling net used (i.e., RMT 25; IYGPT with MIDOC).
codendMesh	size of codend mesh (mm).
netMeshSize	size of mesh at the opening of the net (mm).
haulType	the haul type of the event (i.e., at a station, target, routine, test, surface or failed haul).
sector	the sector (Atlantic, Indian, East and West Pacific Sectors) in which the event took place as defined by Constable et al. (2014).
zone	zone (Northern, Subantarctic or Antarctic) in which the net haul took place as defined by Orsi et al. (1995).
fieldNotes	one of a) an indicator of the existence of, b) a reference to (publication, URI), or c) the text of notes taken in the field about the Event. DWC.
validation	index to indicate whether a record passed quality control processes where 0 = fail, 1 = pass.
validationDescription	gives an explanation for a fail during quality control processes.
groupOccurrence
eventID	same as above. Used to link occurrences to event metadata. DWC.
occurrenceID	eventID_aphiaID (aphia ID retrieved from WoRMS). DWC.
phylum	A taxonomic category retrieved from WoRMS. DWC.
class	A taxonomic category retrieved from WoRMS. DWC.
order	A taxonomic category retrieved from WoRMS.DWC.
family	A taxonomic category retrieved from WoRMS. DWC.
scientificName	lowest taxonomic level that was determined for an event. Retrieved from WORMS. DWC.
basisOfRecord	the specific nature of the data record (ie. HumanObservation, PreservedSpecimen, FossilSpecimen). DWC.
individualCount	the number of individuals sampled during an event. DWC.
organismQuantity	abundance of organisms. DWC.
organismQuantityType	the type of quantification system used for the quantity of organisms. DWC.
occurrenceRemarks	comments about the occurrence. DWC.
rights holder	the data custodian or the person that provides permission to use data. DWC.
reference	any references associated with data (i.e., citation or DOI). DWC.
individualOccurrence
eventID	same as above - used to link to net event. DWC.
verbatimOccurrenceID	the original occurrenceID as it appears in groupOccurrence.csv (eventID_aphiaID). DWC.
catalogNumber	original record ID assigned to specimen at the time of collection and preservation. DWC.
organismID	an identifier for the organism which is either the catalogNumber or where this is not available, a unique number. DWC.
occurrenceID	a unique identifier for an organism which is verbatimOccurrenceID_organismID. DWC.
aphiaID	A globally unique and stable identifier for each taxon name - retrieved from WoRMS.
scientificName	lowest taxonomic level that was determined for an event. Retrieved from WoRMS. DWC.
lifeStage	life stage and reproductive maturity of specimen. DWC.
	larvae: fin rays not developed, before transformation.
	juvenile: gonad absent
	immature: gonad visible, but immature and small
	developing: gonad visible and maturing
	mature: gonad fully developed
	postmetamorphic: broad life stage which includes all of the above except for larvae
sex	sex of specimen. F: female; M: male; H: hermaphrodite, J: juvenile; I: immature; larvae
standard_length	standard length (mm)
weight	measured wet weight (g)
individualCount	the number of individuals measured. Half counts indicate damaged individuals. DWC.
measurementRemarks	comment on whether specimen was measured before or after preservation. DWC.
preparations	preservation method for a specimen. DWC.
additionalData	any additional data available for organisms (eg. Stable isotopes, fatty acids etc.)
Supplementary Table 1. Definition and units for each variable in Myctobase. Specific Darwin Core terms are indicated by DWC in the
definitions.
